# Supplementary material for: Development and Preliminary Validation of the PC-FCQ: The Parent and Carer Food Choice Questionnaire
Source: Nutrients. 2025 May 20;17(10):1735. doi: 10.3390/nu17101735 (PMC12114542; doi:10.3390/nu17101735)
Supplement: Supplementary file 1 [file nutrients-17-01735-s001.zip]

Archive with 1 entries (1 files):
- nutrients-3601450-supplementary.pdf
